# Supplementary material for: Nature exposure induces analgesic effects by acting on nociception-related neural processing
Source: Nat Commun. 2025 Mar 13;16:2037. doi: 10.1038/s41467-025-56870-2 (PMC11906725; doi:10.1038/s41467-025-56870-2)
Supplement: Supplementary file 4 — Source Data [file 41467_2025_56870_MOESM4_ESM.zip]

Archive with 10 entries (9 files):
- Zip Files/
- Zip Files/.DS_Store
- __MACOSX/Zip Files/._.DS_Store
- Zip Files/Source_Data_Fig2_Panels_a_b_d_f.zip
- __MACOSX/Zip Files/._Source_Data_Fig2_Panels_a_b_d_f.zip
- Zip Files/Source_Data_Tables_S1_S17.zip
- Zip Files/Source_Data_FigS1_Glass_Brain.zip
- __MACOSX/Zip Files/._Source_Data_FigS1_Glass_Brain.zip
- Zip Files/Source_Data_FigS3_Panels_b_c_d.zip
- __MACOSX/Zip Files/._Source_Data_FigS3_Panels_b_c_d.zip
